# Supplementary material for: Activity of Ancillary Heterotrophic Community Members in Anaerobic Methane-Oxidizing Cultures
Source: Front Microbiol. 2022 Jun 2;13:912299. doi: 10.3389/fmicb.2022.912299 (PMC9201399; doi:10.3389/fmicb.2022.912299)
Supplement: Supplementary file 2 [file Data_Sheet_1.XLSX]

## Sheet: Fig.1AC
Name	AOM37 (%)	AOM50 (%)	Hotseep-1 (%)	AOM37-d13C (‰)	AOM50-d13C (‰)	Hotseep-1-d13C (‰)
C14:0	0.5	1.9	2	-24.5	-25.4	-24.8
iC15:0	2.4	1.3		-49.9
aiC15:0	1.6	2.4		-45.8	-26
iC16:0	1	4.1		-52	-44.8
C16:1w7	2.9	2.9	2	-54.5	-27.4	-27.5
C16:0	24.4	46.4	39.5	-37.9	-28	-24.4
iC17:0	1.1	2.4		-58.6
aiC17:0	0.8	2		-61	-45.8
C17:1w8	1.8			-68.3
C17:0	1.3	1.2	1.6		-26.5	-23.3
C18:1w9	4.6	5.8		-29	-25.3
C18:1w7	36.7	1.7	2.6	-62.9	-35.6	-27.3
C18:0	20.8	27.9	52.3	-31.3	-27.5	-22.2

## Sheet: Fig.1BD
Name	AOM37 (%)	AOM50 (%)	AOM37-d13C (‰)	AOM50-d13C (‰)
Phy	23	10	-72	-74
BP0	26	9	-71	-71
BP1	30	18	-73	-70
BP2	21	64	-72	-70

## Sheet: Fig.2A
time (days)	HS (mM)	condition	community
0	2.8	with leu and ch4	AOM37
1	3.6	with leu and ch4	AOM37
3	4.1	with leu and ch4	AOM37
7	5.3	with leu and ch4	AOM37
14	10	with leu and ch4	AOM37
21	NA	with leu and ch4	AOM37
28	15.5	with leu and ch4	AOM37
0	2.8	without leu and with ch4	AOM37
1	NA	without leu and with ch4	AOM37
3	NA	without leu and with ch4	AOM37
7	5.7	without leu and with ch4	AOM37
14	NA	without leu and with ch4	AOM37
21	NA	without leu and with ch4	AOM37
28	14.7	without leu and with ch4	AOM37
0	2	with leu and without ch4	AOM37
1	NA	with leu and without ch4	AOM37
3	NA	with leu and without ch4	AOM37
7	2.2	with leu and without ch4	AOM37
14	NA	with leu and without ch4	AOM37
21	NA	with leu and without ch4	AOM37
28	2.2	with leu and without ch4	AOM37
0	4.9	with leu and ch4	AOM50
7	7.9	with leu and ch4	AOM50
21	18.6	with leu and ch4	AOM50
28	21.4	with leu and ch4	AOM50
0	5.3	without leu and with ch4	AOM50
7	10.2	without leu and with ch4	AOM50
21	21.9	without leu and with ch4	AOM50
28	24.7	without leu and with ch4	AOM50
0	2.2	with leu and without ch4	AOM50
7	2.3	with leu and without ch4	AOM50
21	2.7	with leu and without ch4	AOM50
28	2.3	with leu and without ch4	AOM50
0	2.7	with leu and ch4	Ca. D. auxilii
40	26	with leu and ch4	Ca. D. auxilii

## Sheet: Fig.2B
time (days)	isotope (‰)	condition	community
0	-15	with leu and ch4	AOM37
1	-13	with leu and ch4	AOM37
3	-10	with leu and ch4	AOM37
7	1	with leu and ch4	AOM37
14	18	with leu and ch4	AOM37
21	38	with leu and ch4	AOM37
28	51	with leu and ch4	AOM37
0	-15	without leu and with ch4	AOM37
1	NA	without leu and with ch4	AOM37
3	-15	without leu and with ch4	AOM37
7	-16	without leu and with ch4	AOM37
14	-17	without leu and with ch4	AOM37
21	-18	without leu and with ch4	AOM37
28	-20	without leu and with ch4	AOM37
0	-15	with leu and without ch4	AOM37
1	NA	with leu and without ch4	AOM37
3	-3	with leu and without ch4	AOM37
7	NA	with leu and without ch4	AOM37
14	25	with leu and without ch4	AOM37
21	NA	with leu and without ch4	AOM37
28	68	with leu and without ch4	AOM37
0	-26	with leu and ch4	AOM50
7	-5	with leu and ch4	AOM50
21	84	with leu and ch4	AOM50
28	113	with leu and ch4	AOM50
0	-26	without leu and with ch4	AOM50
7	-30	without leu and with ch4	AOM50
21	-32	without leu and with ch4	AOM50
28	-34	without leu and with ch4	AOM50
0	-26	with leu and without ch4	AOM50
7	0	with leu and without ch4	AOM50
21	72	with leu and without ch4	AOM50
28	125	with leu and without ch4	AOM50
0	-18	with leu and ch4	Ca. D. auxilii
40	-18	with leu and ch4	Ca. D. auxilii

## Sheet: Fig.4
name	GB37 (%)	GB50 (%)	GB37 no methane (%)	GB50 no methane (%)
C14:0	0.07	0.02	0.08	0
iC15:0	16.76	39.62	13.38	47.95
aiC15:0	13.33	5.83	15.35	5.9
iC16:0	2.27	8.95	2.96	0
C16:1w7	0.76	2.08	0	0.02
C16:0	2.66	5.22	1.74	1.09
iC17:0	7.53	31.24	6.76	40.51
aiC17:0	1.09	0.17	1.05	2.03
C17:1w8	0.64	0	0	0
C17:0	3.12	1.99	2.26	1.41
C18:1w9	29.97	3.2	36.47	1.09
C18:1w7	20.58	0.91	18.64	0
C18:0	1.22	0.77	1.31	0
